# Supplementary material for: Etiological Development of Alcohol Use and Dependence From Adolescence to Midlife in a Longitudinal Community Study of Twins
Source: Alcohol Clin Exp Res (Hoboken). 2026 Apr 19;50:e70299. doi: 10.1111/acer.70299 (PMC13092882; doi:10.1111/acer.70299)
Supplement: Supplementary file 1 — Table S1: Descriptive statistics by cohort. Table S2: Correlations among observed phenotypes. Table S3: Association on recall period on alcohol dependence symptoms. Table S4: Genetic correlations between latent factors. Table S5: Genetic correlations between specific factors. [file ACER-50-0-s001.xlsx]

## Sheet: 1 - Descriptives by Cohort
Supplemental Table 1
Descriptive Statistics By Cohort
		Overall	OC	YC	ES
Overall	N	3762	1252	1512	998
Age 14	N	2334	MBD	1404	930
	% Female	0.514	MBD	0.506	0.526
	Age	14.90 (0.55)	MBD	14.80 (0.53)	15.06 (0.55)
	Frequency	0.47 (0.97)	MBD	0.56 (1.04)	0.34 (0.83)
	Quantity	0.34 (0.78)	MBD	0.39 (0.83)	0.27 (0.70)
	Dependence	0.08 (0.51)	MBD	0.09 (0.54)	0.07 (0.44)
Age 17	N	3485	1252	1320	913
	% Female	0.522	0.538	0.511	0.516
	Age	17.85 (0.64)	17.48 (0.46)	18.16 (0.70)	17.90 (0.47)
	Frequency	1.20 (1.08)	1.08 (1.19)	1.38 (1.15)	0.96 (1.02)
	Quantity	1.23 (1.26)	1.13 (1.16)	1.46 (1.32)	1.04 (1.25)
	Dependence	0.51 (1.29)	0.51 (1.31)	0.58 (1.36)	0.38 (1.08)
Age 21	N	2711	1111	1335	265
	% Female	0.557	0.567	0.528	0.657
	Age	21.08 (0.79)	20.67 (0.57)	21.46 (0.82)	20.83 (0.38)
	Frequency	2.11 (1.05)	1.97 (1.0)	2.25 (1.07)	2.00 (1.06)
	Quantity	1.76 (1.01)	1.78 (1.02)	1.73 (0.98)	1.75 (1.11)
	Dependence	0.90 (.57)	0.92 (1.63)	0.91 (1.55)	1.09 (1.76)
Age 24	N	3304	1167	1328	809
	% Female	0.533	0.313	0.514	0.548
	Age	24.87 (0.94)	24.70 (0.97)	25.28 (0.74)	24.44 (0.91)
	Frequency	2.41 (1.03)	2.03 (1.02)	2.41 (0.98)	2.56 (1.11)
	Quantity	1.52 (0.86)	1.50 (0.85)	1.56 (0.86)	1.48 (0.87)
	Dependence	0.97 (1.60)	0.92 (1.56)	0.94 (1.54)	1.09 (1.76)
Age 29	N	2492	1168	1324	MBD
	% Female	0.527	0.544	0.511	MBD
	Age	29.43 (0.67)	29.62 (0.61)	29.26 (0.67)	MBD
	Frequency	MBD	MBD	MBD	MBD
	Quantity	1.25 (0.72)	1.24 (0.71)	1.26 (0.72)	MBD
	Dependence	0.60 (1.32)	0.62 (1.30)	0.58 (1.34)	MBD
Age 37	N	2211	704	831	676
	% Female	0.572	0.565	0.581	0.567
	Age	36.85 (6.54)	43.98 (2.61)	37.84 (1.52)	28.21 (1.18)
	Frequency	2.37 (1.37)	2.28 (1.50)	2.39 (1.35)	2.43 (1.25)
	Quantity	1.12 (0.77)	1.02 (0.73)	1.09 (0.65)	1.27 (0.92)
	Dependence	0.43 (1.13)	0.36 (0.98)	0.36 (1.01)	0.59 (1.37)
Note: Descriptive statistics for age, Frequency, Quantity, and Symptoms are shown as mean(sd); YC = younger cohort; OC = older cohort; ES = enrichment sample; MBD = missing by design; Frequency = alcohol use frequency; Quantity = alcohol use quantity; Dependence = DSM-III-R Alcohol Abuse and Dependence symptom count.

## Sheet: 2 - Phenotypic Corr
Supplemental Table 2
Correlations among observed phenotypes
	Frequency 14	Quantity 14	Dependence 14	Frequency 17	Quantity 17	Dependence 17	Frequency 21	Quantity 21	Dependence 21	Frequency 24	Quantity 24	Dependence 24	Quantity 29	Dependence 29	Frequency 37	Quantity 37	Dependence 37
Frequency 14	1
Quantity 14	0.743339	1
Dependence 14	0.434806	0.428435	1
Frequency 17	0.395092	0.375009	0.191151	1
Quantity 17	0.353642	0.346148	0.157697	0.767693	1
Dependence 17	0.354989	0.306019	0.3396	0.493079	0.466561	1
Frequency 21	0.170523	0.141992	0.0293722	0.463175	0.430661	0.258116	1
Quantity 21	0.216323	0.187441	0.129791	0.370505	0.418506	0.258614	0.527735	1
Dependence 21	0.193889	0.171577	0.12677	0.381831	0.406754	0.42297	0.440721	0.477188	1
Frequency 24	0.0866545	0.0890272	0.0168319	0.27138	0.263616	0.151511	0.499706	0.312782	0.25834	1
Quantity 24	0.186028	0.163058	0.131707	0.294088	0.333589	0.250096	0.348044	0.46728	0.375994	0.298394	1
Dependence 24	0.164799	0.151445	0.115283	0.286545	0.325696	0.336936	0.341769	0.375373	0.487515	0.365522	0.419425	1
Quantity 29	0.107934	0.137479	0.0734657	0.250029	0.306225	0.232975	0.30572	0.394836	0.294367	0.32776	0.456271	0.310863	1
Dependence 29	0.152594	0.128379	0.228762	0.212232	0.24364	0.276532	0.252071	0.266243	0.36659	0.301513	0.354583	0.464512	0.356034	1
Frequency 37	0.03291	0.0523355	0.0261204	0.138138	0.144877	0.0524176	0.286579	0.117515	0.0324694	0.412859	0.0762767	0.087182	0.183137	0.0356066	1
Quantity 37	0.0543999	0.0953082	0.0745632	0.095768	0.15419	0.0970426	0.205018	0.23242	0.074389	0.213369	0.23064	0.131665	0.305092	0.0934663	0.413887	1
Dependence 37	0.104319	0.105259	0.186004	0.143782	0.168242	0.197433	0.168788	0.190723	0.220365	0.248496	0.216165	0.320799	0.200702	0.302495	0.26044	0.281613	1
Note: Alcohol use frequency at age 29 is missing by design. Correlations within wave are bolded. Frequency = alcohol use frequency; Quantity = alcohol use quantity; Dependence = DSM-III-R Alcohol Abuse and Dependence symptom count.

## Sheet: 3 - Time Since Last Visit
Supplemental Table 3
Association on Recall Period on Alcohol Dependence Symptoms
Age	Regression Slope (SE)	t-value	p-value
14	0.009 (0.019)	4.529	<0.0001***
17	0.168 (0.049)	3.422	0.0006 **
21	0.305 (0.033)	9.324	<0.0001 ***
24	0.053 (0.019)	2.838	0.0046 **
29	0.157 (0.016)	9.77	<0.0001***
37	0.010 (0.007)	1.348	0.1779
Note: * = significant at the 0.05 level; ** = significant at the 0.01 level; *** = significant at the 0.001 level; Regression slopes calculated as linear regressions and shown as estimate (standard error).

## Sheet: 4 - Genetic Corr Latent
Supplemental Table 4
Genetic Correlations between Latent Factors
	Age 14		Age 17		Age 21		Age 24		Age 29		Age 37
Age 14	1
Age 17	0.499291	[0.34, 0.75]	1
Age 21	0.217289	[-0.01, 0.51]	0.771224	[0.65, 0.86]	1
Age 25	0.22864	[0.00, 0.45]	0.574181	[0.44, 0.71]	0.92419	[0.86, 0.97]	1
Age 29	0.0861991	[-0.22, 0.36]	0.599972	[0.41, 0.78]	0.815158	[0.71, 0.97]	0.871359	[0.79, 0.97]	1
Age 37	0.252737	[-0.13, 0.76]	0.607679	[0.31, 0.87]	0.677659	[0.39, 0.95]	0.739284	[0.44, 0.94]	0.610945	[0.93, 0.31]	1
Note: Correlations shown as correlation [95% CI]

## Sheet: 5 - Genetic Corr Specific
Supplemental Table 5
Genetic Correlations between Specific Factors
	Frequency 14		Quantity 14		Dependence 14		Frequency 17		Quantity 17		Dependence 17		Frequency 21		Quantity 21		Dependence 21		Frequency 24		Quantity 24		Dependence 24		Quantity 29		Dependence 29		Frequency 37		Quantity 37		Dependence 37
Frequency 14	1
Quantity 14			1
Dependence 14					1
Frequency 17	0.54	[-.10, .93]					1
Quantity 17			0.28	[-.40, .86]					1
Dependence 17					0.46	[.28, .65]					1
Frequency 21	0.16	[-.83, .73]					-0.25	[-.81, .47]					1
Quantity 21			0.32	[-.78, .84]					-0.52	[-.89, .45]					1
Dependence 21					0.1	[-.09, .31]					0.53	[.38, .84]					1
Frequency 24	-0.57	[-.93, .15]					0.03	[-.41, .44]					0.39	[-.04, .92]					1
Quantity 24			-0.27	[-.92, .54]					-0.06	[-.60, .51]					0.31	[-.67, .90]					1
Dependence 24					-0.15	[-.39, .12]					0.71	[.40, .85]					0.77	[.42, .94]					1
Quantity 29			0.03	[-.88, .74]					-0.07	[-.71, .41]					-0.38	[-.87, .67]					0.2	[-.79, .78]			1
Dependence 29					0.78	[.29, .96]					0.82	[.54, .98]					0.62	[.27, .92]					0.49	[.14, .84]			1
Frequency 37	0.07	[-.66, .58]					0.2	[-.17 , .64]					0.82	[.22, .99]					0.73	[.51, .97]									1
Quantity 37			0.34	[-.73, .86]					-0.33	[-.91, .22]					-0.06	[-.76, .80]					-0.06	[-.84, .56]			0.86	[.28, .98]					1
Dependence 37					0.26	[-.19, .62]					0.93	[.36, .99]					0.65	[-.13, .97]					0.89	[.29, .98]			0.76	[.32, .97]					1
Note: Correlations shown as correlation [95% CI]; Alcohol use frequency at age 29 is missing by design. Frequency = alcohol use frequency; Quantity = alcohol use quantity; Dependence = DSM-III-R Alcohol Abuse and Dependence symptom count.
